# Supplementary material for: Identification and characterization of insect-specific proteins by genome data analysis
Source: BMC Genomics. 2007 Apr 4;8:93. doi: 10.1186/1471-2164-8-93 (PMC1852559; doi:10.1186/1471-2164-8-93)
Supplement: Additional file 1 — Insect-specific proteins from five whole genomes of insects. Proteins homologs in the five whole insect genomes were listed in this table. [file 1471-2164-8-93-S1.xls]

## Sheet: insect_specific_proteins
fruitfly	mosquito	silkworm	beetle	honeybee
CG11523	ENSANGP00000001985	Bmb031627	GLEAN_03546	GB15433-PA
CG11421	ENSANGP00000017924	Bmb008823	GLEAN_13323	GB15866-PA
CG1705	ENSANGP00000010697	Bmb042834	GLEAN_03908	GB10201-PA
CG16820	ENSANGP00000021953	Bmb031686	GLEAN_14248	GB10192-PA
CG6895	ENSANGP00000020260	Bmb000556	GLEAN_03991	GB19961-PA
CG6421	ENSANGP00000012674	Bmb013282	GLEAN_06254	GB19988-PA
CG8824	ENSANGP00000021457	Bmb008447	GLEAN_09779	GB10891-PA
CG2023	ENSANGP00000012418	Bmb028142	GLEAN_12037	GB19504-PA
CG32922	ENSANGP00000003319	Bmb033944	GLEAN_10675	GB19587-PA
CG1803	ENSANGP00000013914	Bmb032509	GLEAN_13045	GB18633-PA
CG10841	ENSANGP00000001271	Bmb021114	GLEAN_00642	GB19267-PA
CG33051	ENSANGP00000011763	Bmb011606	GLEAN_09869	GB11733-PA
CG3666	ENSANGP00000022000	Bmb007088	GLEAN_04887	GB19584-PA
CG15006	ENSANGP00000015111	Bmb002003	GLEAN_00724	GB12600-PA
CG4306	ENSANGP00000013693	Bmb016546	GLEAN_10677	GB18392-PA
CG7810	ENSANGP00000006893	Bmb006143	GLEAN_07463	GB17730-PA
CG12713	ENSANGP00000017716	Bmb008507	GLEAN_15890	GB18822-PA
CG4887	ENSANGP00000005022	Bmb016007	GLEAN_04717	GB16446-PA
CG4851	ENSANGP00000016617	Bmb015982	GLEAN_12908	GB11628-PA
CG8444	ENSANGP00000014281	Bmb001281	GLEAN_13754	GB17311-PA
CG14122	ENSANGP00000017650	Bmb003627	GLEAN_05800	GB16596-PA
CG3772	ENSANGP00000019076	Bmb016892	GLEAN_10454	GB10211-PA
CG10998	ENSANGP00000012842	Bmb002001	GLEAN_07034	GB14196-PA
CG15189	ENSANGP00000000808	Bmb006014	GLEAN_12821	GB16804-PA
CG6511	ENSANGP00000020341	Bmb020549	GLEAN_00196	GB19898-PA
CG4909	ENSANGP00000004820	Bmb018196	GLEAN_07357	GB10700-PA
CG1298	ENSANGP00000018926	Bmb004678	GLEAN_14459	GB17894-PA
CG8515	ENSANGP00000014863	Bmb006672	GLEAN_13138	GB11134-PA
CG2345	ENSANGP00000019367	Bmb000745	GLEAN_00722	GB12600-PA
CG2360	ENSANGP00000010127	Bmb002003	GLEAN_00721	GB12600-PA
CG16799	ENSANGP00000018395	Bmb021130	GLEAN_10351	GB15106-PA
CG6770	ENSANGP00000021803	Bmb001592	GLEAN_06610	GB11862-PA
CG8807	ENSANGP00000025088	Bmb032415	GLEAN_12109	GB13560-PA
CG1327	ENSANGP00000010126	Bmb002003	GLEAN_00721	GB18626-PA
CG1019	ENSANGP00000020045	Bmb004448	GLEAN_07136	GB19606-PA
CG12811	ENSANGP00000011550	Bmb028589	GLEAN_12159	GB19159-PA
CG15211	ENSANGP00000012985	Bmb006921	GLEAN_12090	GB12201-PA
CG18410	ENSANGP00000015628	Bmb022672	GLEAN_01130	GB14926-PA
CG10311	ENSANGP00000023992	Bmb017802	GLEAN_15974	GB15784-PA
CG3430	ENSANGP00000004456	Bmb028076	GLEAN_03148	GB11883-PA
CG30053	ENSANGP00000015231	Bmb013189	GLEAN_15852	GB11072-PA
CG15706	ENSANGP00000010355	Bmb026654	GLEAN_04493	GB17905-PA
CG3818	ENSANGP00000006108	Bmb031445	GLEAN_08769	GB17384-PA
CG2341	ENSANGP00000022064	Bmb002003	GLEAN_00721	GB12600-PA
CG13935	ENSANGP00000019367	Bmb002002	GLEAN_13817	GB14225-PA
CG3244	ENSANGP00000012234	Bmb034750	GLEAN_13911	GB14975-PA
CG15537	ENSANGP00000018594	Bmb000323	GLEAN_00979	GB14094-PA
CG1919	ENSANGP00000013220	Bmb000745	GLEAN_13990	GB14225-PA
CG1715	ENSANGP00000010123	Bmb010770	GLEAN_06343	GB18637-PA
CG14590	ENSANGP00000016033	Bmb016882	GLEAN_05638	GB10954-PA
CG8994	ENSANGP00000018376	Bmb019303	GLEAN_09494	GB19360-PA
CG14515	ENSANGP00000023080	Bmb041147	GLEAN_00668	GB14589-PA
CG32178	ENSANGP00000021767	Bmb041814	GLEAN_03279	GB11581-PA
CG10374	ENSANGP00000018576	Bmb005383	GLEAN_01324	GB15498-PA
CG8155	ENSANGP00000006622	Bmb016201	GLEAN_14792	GB19997-PA
CG5903	ENSANGP00000022131	Bmb002414	GLEAN_05066	GB11362-PA
CG8359	ENSANGP00000021274	Bmb036596	GLEAN_12124	GB19841-PA
CG31317	ENSANGP00000025071	Bmb000372	GLEAN_11323	GB10564-PA
CG30197	ENSANGP00000014915	Bmb000321	GLEAN_11162	GB14992-PA
CG5747	ENSANGP00000007487	Bmb008186	GLEAN_02482	GB14002-PA
CG6005	ENSANGP00000015221	Bmb015582	GLEAN_10671	GB15017-PA
CG31065	ENSANGP00000009922	Bmb032334	GLEAN_06095	GB11314-PA
CG1572	ENSANGP00000014874	Bmb006922	GLEAN_12090	GB18017-PA
CG2038	ENSANGP00000011626	Bmb019843	GLEAN_04326	GB18828-PA
CG11314	ENSANGP00000020083	Bmb012902	GLEAN_07252	GB15179-PA
CG8121	ENSANGP00000018336	Bmb017324	GLEAN_15733	GB17632-PA
CG14469	ENSANGP00000004197	Bmb004763	GLEAN_04621	GB18148-PA
CG5644	ENSANGP00000019673	Bmb034613	GLEAN_08102	GB11838-PA
CG6305	ENSANGP00000018947	Bmb018343	GLEAN_06981	GB19413-PA
CG2950	ENSANGP00000005486	Bmb000969	GLEAN_14442	GB17102-PA
CG6054	ENSANGP00000018323	Bmb027435	GLEAN_00484	GB15538-PA
CG12581	ENSANGP00000006292	Bmb006169	GLEAN_14886	GB17667-PA
CG31321	ENSANGP00000012261	Bmb006401	GLEAN_15466	GB13396-PA
CG32226	ENSANGP00000022235	Bmb024945	GLEAN_14802	GB18324-PA
CG15803	ENSANGP00000008142	Bmb032202	GLEAN_09801	GB10846-PA
CG13037	ENSANGP00000021844	Bmb015518	GLEAN_08556	GB13378-PA
CG9471	ENSANGP00000020911	Bmb014221	GLEAN_09981	GB14539-PA
CG8111	ENSANGP00000010344	Bmb010245	GLEAN_13551	GB12715-PA
CG2854	ENSANGP00000010632	Bmb000064	GLEAN_13527	GB16717-PA
CG11563	ENSANGP00000016957	Bmb040045	GLEAN_00093	GB14640-PA
CG1471	ENSANGP00000018598	Bmb032592	GLEAN_11170	GB12800-PA
CG16959	ENSANGP00000002221	Bmb005539	GLEAN_07326	GB10460-PA
CG2559	ENSANGP00000016682	Bmb013502	GLEAN_06515	GB10869-PA
CG8326	ENSANGP00000008441	Bmb034267	GLEAN_06678	GB13953-PA
CG8600	ENSANGP00000021877	Bmb018747	GLEAN_06991	GB10492-PA
CG32147	ENSANGP00000021839	Bmb006992	GLEAN_08878	GB11230-PA
CG17330	ENSANGP00000015703	Bmb024689	GLEAN_08471	GB10517-PA
CG11309	ENSANGP00000018664	Bmb003148	GLEAN_02894	GB17786-PA
CG13532	ENSANGP00000012540	Bmb000120	GLEAN_03729	GB11508-PA
CG12813	ENSANGP00000016224	Bmb022144	GLEAN_14069	GB14261-PA
CG3153	ENSANGP00000016963	Bmb007012	GLEAN_16351	GB19075-PA
CG11390	ENSANGP00000011748	Bmb037503	GLEAN_08682	GB18819-PA
CG7246	ENSANGP00000019200	Bmb037286	GLEAN_02638	GB14432-PA
CG9095	ENSANGP00000008141	Bmb009589	GLEAN_02984	GB13808-PA
CG1668	ENSANGP00000018774	Bmb030599	GLEAN_08468	GB15866-PA
CG11819	ENSANGP00000021497	Bmb011903	GLEAN_11255	GB11783-PA
CG3496	ENSANGP00000015598	Bmb015445	GLEAN_02713	GB12756-PA
CG13607	ENSANGP00000014220	Bmb014374	GLEAN_00357	GB16487-PA
CG4966	ENSANGP00000016952	Bmb008581	GLEAN_02372	GB16156-PA
CG8924	ENSANGP00000008749	Bmb001057	GLEAN_15126	GB16366-PA
CG6623	ENSANGP00000021863	Bmb006563	GLEAN_11874	GB16250-PA
CG6177	ENSANGP00000018907	Bmb013197	GLEAN_10886	GB18283-PA
CG15385	ENSANGP00000012650	Bmb017066	GLEAN_05717	GB12908-PA
CG15004	ENSANGP00000016751	Bmb032660	GLEAN_01707	GB10333-PA
CG17928	ENSANGP00000012410	Bmb036167	GLEAN_06232	GB13241-PA
CG10624	ENSANGP00000018922	Bmb004678	GLEAN_14460	GB18522-PA
CG14034	ENSANGP00000003833	Bmb040178	GLEAN_07042	GB13246-PA
CG7385	ENSANGP00000015225	Bmb026496	GLEAN_07128	GB17718-PA
CG15596	ENSANGP00000011807	Bmb004231	GLEAN_12810	GB13419-PA
CG15013	ENSANGP00000014717	Bmb011423	GLEAN_01440	GB14638-PA
CG32590	ENSANGP00000013145	Bmb035759	GLEAN_01710	GB12225-PA
CG3829	ENSANGP00000012643	Bmb008689	GLEAN_14951	GB11743-PA
CG4132	ENSANGP00000024941	Bmb033792	GLEAN_12804	GB13440-PA
CG4101	ENSANGP00000014613	Bmb002638	GLEAN_12215	GB19472-PA
CG31195	ENSANGP00000015804	Bmb020540	GLEAN_01355	GB15822-PA
CG6433	ENSANGP00000010518	Bmb022337	GLEAN_13108	GB17898-PA
CG32381	ENSANGP00000010349	Bmb011903	GLEAN_02977	GB17246-PA
CG1975	ENSANGP00000003838	Bmb005878	GLEAN_11893	GB15679-PA
CG7999	ENSANGP00000004537	Bmb006769	GLEAN_03332	GB14686-PA
CG12114	ENSANGP00000017668	Bmb016303	GLEAN_00407	GB17853-PA
CG6981	ENSANGP00000013724	Bmb013361	GLEAN_05653	GB17409-PA
CG4767	ENSANGP00000011837	Bmb001779	GLEAN_05997	GB19530-PA
CG7851	ENSANGP00000020731	Bmb007030	GLEAN_12123	GB11262-PA
CG31803	ENSANGP00000002539	Bmb014972	GLEAN_08456	GB13713-PA
CG4123	ENSANGP00000021687	Bmb015197	GLEAN_06139	GB11465-PA
CG12802	ENSANGP00000000735	Bmb021007	GLEAN_14425	GB19322-PA
CG13240	ENSANGP00000021056	Bmb019990	GLEAN_12859	GB13928-PA
CG11250	ENSANGP00000014028	Bmb000549	GLEAN_07059	GB17271-PA
CG8390	ENSANGP00000006506	Bmb031379	GLEAN_09315	GB19111-PA
CG10301	ENSANGP00000013987	Bmb029412	GLEAN_15392	GB16852-PA
CG3246	ENSANGP00000015411	Bmb022124	GLEAN_10864	GB13852-PA
CG32707	ENSANGP00000015405	Bmb003658	GLEAN_04376	GB18982-PA
CG15628	ENSANGP00000012925	Bmb026706	GLEAN_00274	GB11532-PA
CG14068	ENSANGP00000004197	Bmb005944	GLEAN_08933	GB16778-PA
CG13313	ENSANGP00000021650	Bmb023279	GLEAN_03271	GB19655-PA
CG13396	ENSANGP00000019191	Bmb001688	GLEAN_08255	GB16647-PA
CG13207	ENSANGP00000007588	Bmb011526	GLEAN_09552	GB16775-PA
CG6705	ENSANGP00000021759	Bmb014949	GLEAN_08090	GB18663-PA
CG17199	ENSANGP00000025275	Bmb010165	GLEAN_09052	GB15543-PA
CG8038	ENSANGP00000014077	Bmb002826	GLEAN_15162	GB17973-PA
CG7188	ENSANGP00000018745	Bmb016202	GLEAN_12443	GB18030-PA
CG9893	ENSANGP00000022188	Bmb025333	GLEAN_13895	GB18433-PA
CG4207	ENSANGP00000017652	Bmb022477	GLEAN_13234	GB15819-PA
CG5452	ENSANGP00000017367	Bmb014026	GLEAN_10791	GB14869-PA
CG31028	ENSANGP00000018136	Bmb008099	GLEAN_11770	GB14567-PA
CG1104	ENSANGP00000022218	Bmb023634	GLEAN_00331	GB14666-PA
CG7083	ENSANGP00000005609	Bmb008915	GLEAN_09295	GB12786-PA
CG8100	ENSANGP00000009751	Bmb013502	GLEAN_05375	GB10869-PA
CG6182	ENSANGP00000014852	Bmb040290	GLEAN_12325	GB11721-PA
CG15786	ENSANGP00000012390	Bmb011150	GLEAN_02263	GB17094-PA
CG11254	ENSANGP00000015497	Bmb013180	GLEAN_08172	GB17844-PA
CG10383	ENSANGP00000019766	Bmb020921	GLEAN_01279	GB11175-PA
CG5859	ENSANGP00000014393	Bmb005816	GLEAN_09538	GB13739-PA
CG6859	ENSANGP00000021960	Bmb018893	GLEAN_02842	GB19236-PA
