# Supplementary material for: Identification and characterization of insect-specific proteins by genome data analysis
Source: BMC Genomics. 2007 Apr 4;8:93. doi: 10.1186/1471-2164-8-93 (PMC1852559; doi:10.1186/1471-2164-8-93)
Supplement: Additional file 2 — Refined insect-specific proteins. The refined 51 insect-specific proteins are listed in the table with Ka/Ks, Interpro annotations, GO terms, mutant phenotypes, and homologs with other insects. GO terms were downloaded from the Gene Ontology Consortium. Mutant phenotypes were downloaded from FlyBase. Proteins with significant mutant phenotypes are highlighted in red. [file 1471-2164-8-93-S2.xls]

## Sheet: Sheet1
name	ka/ks	Interpro	GO					homologs in other insect
			GO:Molecular function	GO:Biological process	GO:Cellular component	Mutant phenotype	Phenotypic class	Anopheles gambiae	Bombyx mori	Tribolium castaneum	Apis mellifera	Locusta migratoria
CG11309	0.0473352	IPR000073:Alpha/beta hydrolase fold; IPR000379:Esterase/lipase/thioesterase; IPR002048:Calcium-binding EF-hand;	calcium ion binding; hydrolase activity;	NO	NO	fertile, viable		ENSANGP00000018664	Bmb003148	GLEAN_02894	GB17786-PA	LMC_002096
CG8924	0.0812459	IPR000210:BTB/POZ domain;	DNA binding; transcription regulator activity; protein binding;	regulation of transcription from RNA polymerase II promoter; sex determination; transmission of nerve impulse	nucleus	fertile, viable		ENSANGP00000008749	Bmb001057	GLEAN_15126	GB16366-PA	LMS_004586
CG15006	0.00905487	IPR000618:Insect cuticle protein;	structural constituent of larval cuticle (sensu Insecta);	NO	NO	NO		ENSANGP00000015111	Bmb002003	GLEAN_00724	GB12600-PA	LMS_001172
CG8515	0.0356692	IPR000618:Insect cuticle protein;	structural constituent of cuticle (sensu Insecta);	NO	NO	NO		ENSANGP00000014863	Bmb006672	GLEAN_13138	GB11134-PA	LMC_001968
CG2345(Edg84A )	0.182966	IPR000618:Insect cuticle protein;	structural constituent of pupal cuticle (sensu Insecta);	NO	NO	NO		ENSANGP00000019367	Bmb000745	GLEAN_00722	GB12600-PA	LMC_001488
CG2360(Ccp84Aa)	0.0365591	IPR000618:Insect cuticle protein;	structural constituent of pupal cuticle (sensu Insecta);	NO	NO	NO		ENSANGP00000010127	Bmb002003	GLEAN_00721	GB12600-PA	LMC_002821
CG1327(Ccp84Ac)	0.119977	IPR000618:Insect cuticle protein;	structural constituent of pupal cuticle (sensu Insecta);	NO	NO	NO		ENSANGP00000010126	Bmb002003	GLEAN_00721	GB18626-PA	LMC_001310
CG3818	0	IPR000618:Insect cuticle protein;	structural constituent of pupal cuticle (sensu Insecta);	NO	NO	NO		ENSANGP00000006108	Bmb031445	GLEAN_08769	GB17384-PA	LMC_004114
CG13935	0	IPR000618:Insect cuticle protein;	structural constituent of pupal cuticle (sensu Insecta);	NO	NO	NO		ENSANGP00000019367	Bmb002002	GLEAN_13817	GB14225-PA	LMS_000127
CG1919	0	IPR000618:Insect cuticle protein;	structural constituent of pupal cuticle (sensu Insecta);	NO	NO	NO		ENSANGP00000013220	Bmb000745	GLEAN_13990	GB14225-PA	LMC_004182
CG1715(lethal (3) 03670 )	0.171064	IPR000719:Protein kinase; IPR005180:Protein of unknown function DUF302;	NO	NO	NO	Lethality acts in the third larval instar and prepupal stages	lethal	ENSANGP00000010123	Bmb010770	GLEAN_06343	GB18637-PA	LMC_002067
CG2559(Lsp1α)	0.102255	IPR005203:Hemocyanin, C-terminal; IPR005204:Hemocyanin, N-terminal;	nutrient reservoir activity; oxygen transporter activity;	transport	extracellular region; larval serum protein complex	embryonic lethal	electrophoretic variant	ENSANGP00000016682	Bmb013502	GLEAN_06515	GB10869-PA	LMC_004381
CG3666(Tsf3)	0.0795226	IPR001156:Transferrin;	ferric iron binding; iron ion transporter activity; carrier activity; binding;	cell homeostasis; ion transport; iron ion homeostasis; iron ion transport; response to bacteria	extracellular region	NO		ENSANGP00000022000	Bmb007088	GLEAN_04887	GB19584-PA	LMC_004301
CG17928	0.0918916	IPR001199:Cytochrome b5; IPR005804:Fatty acid desaturase family;	oxidoreductase activity;	NO	NO	NO		ENSANGP00000012410	Bmb036167	GLEAN_06232	GB13241-PA	LMS_001818
CG14590	0.10879	IPR001214:Nuclear protein SET; IPR002893:Zn-finger, MYND type;	NO	NO	NO			ENSANGP00000016033	Bmb016882	GLEAN_05638	GB10954-PA	LMC_000116
CG8994(exu)	0.199639	IPR001220:Legume lectin, beta domain;	NO	bicoid mRNA localization; embryonic development (sensu Insecta); nurse cell to oocyte transport (sensu Insecta); pole plasm oskar mRNA localization; regulation of bicoid mRNA localization; spermatogenesis	cytoplasm	cephalic furrow, embryo, embryonic abdomen, embryonic head, embryonic thorax, labrum and 8 others.	female fertile, male sterile, lethal or other	ENSANGP00000018376	Bmb019303	GLEAN_09494	GB19360-PA	LMS_001695
CG10301	0.0475506	IPR001251:Cellular retinaldehyde-binding)/triple function, C-terminal;	NO	NO	NO			ENSANGP00000013987	Bmb029412	GLEAN_15392	GB16852-PA	LMC_003976
CG3244	0	IPR001304:C-type lectin;	sugar binding;	NO	NO	fertile, viable		ENSANGP00000012234	Bmb034750	GLEAN_13911	GB14975-PA	LMC_003590
CG31028	0.0565596	IPR001424:Copper/Zinc superoxide dismutase;	metal ion binding; copper, zinc superoxide dismutase activity;	superoxide metabolism	NO			ENSANGP00000018136	Bmb008099	GLEAN_11770	GB14567-PA	LMS_004446
CG16799	0.102612	IPR001916:Glycoside hydrolase, family 22;	lysozyme activity;	antimicrobial humoral response (sensu Protostomia); defense response; disaccharide metabolism; induction of apoptosis	extracellular region	fertile, viable		ENSANGP00000018395	Bmb021130	GLEAN_10351	GB15106-PA	LMC_003548
CG6421	0.918857	IPR002048:Calcium-binding EF-hand;	calcium ion binding;	defense response; defense response to bacteria	NO			ENSANGP00000012674	Bmb013282	GLEAN_06254	GB19988-PA	LMC_003981
CG14469(dpr12)	0.282597	IPR003598:Immunoglobulin C-2 type;IPR003599:Immunoglobulin subtype;IPR007110:Immunoglobulin-like;	NO	NO	NO			ENSANGP00000004197	Bmb004763	GLEAN_04621	GB18148-PA	LMS_003622
CG16820	0.868159	IPR004272:Odorant binding protein;	NO	NO	NO			ENSANGP00000021953	Bmb031686	GLEAN_14248	GB10192-PA	LMC_000140
CG15786	0.0435233	IPR004302:Chitin-binding, domain 3;	NO	viral capsid	NO			ENSANGP00000012390	Bmb011150	GLEAN_02263	GB17094-PA	LMC_000289
CG11390(PebIII)	0.145738	IPR005055:Insect pheromone-binding family A10/OS-D;	carrier activity	metamorphosis (sensu Insecta);response to virus;sensory perception	extracellular region	Expression is induced in the haemolymph of DCV virus infected flies		ENSANGP00000011748	Bmb037503	GLEAN_08682	GB18819-PA	LMC_003568
CG8100	0.252752	IPR005203:Hemocyanin, C-terminal;IPR005204:Hemocyanin, N-terminal;	NO	NO	extracellular region; larval serum protein complex			ENSANGP00000009751	Bmb013502	GLEAN_05375	GB10869-PA	LMC_004326
CG10311	0.0233544	IPR000326:Phosphoesterase, PA-phosphatase related Family	NO	NO	NO	fertile, viable		ENSANGP00000023992	Bmb017802	GLEAN_15974	GB15784-PA	LMC_002535
CG32590	0.706522	NO	NO	NO	NO			ENSANGP00000013145	Bmb035759	GLEAN_01710	GB12225-PA	LMC_000822
CG10624(sinu)	0.106924	NO	NO	regulation of tracheal tube size; septate junction assembly; tracheal system development (sensu Insecta)	septate junction	embryonic dorsal trunk, embryonic heart, embryonic tracheal system, embryonic/larval dorsal trunk, septate junction, taenidial fold and 2 others.	lethal	ENSANGP00000018922	Bmb004678	GLEAN_14460	GB18522-PA	LMS_003118
CG6981	0.011722	IPR001245:Tyrosine protein kinase	ATP binding	protein-tyrosine kinase activity; protein amino acid phosphorylation	NO			ENSANGP00000013724	Bmb013361	GLEAN_05653	GB17409-PA	LMS_006413
CG1298	0.129342	IPR000504:RNA-binding region RNP-1 (RNA recognition motif)	NO	NO	NO			ENSANGP00000018926	Bmb004678	GLEAN_14459	GB17894-PA	LMS_003118
CG14122	0.0821187	IPR004155:PBS lyase HEAT-like repeat	NO	NO	NO	fertile, viable		ENSANGP00000017650	Bmb003627	GLEAN_05800	GB16596-PA	LMS_004502
CG6895(GNBP1 )	0.105104	NO	Gram-negative bacterial binding; pattern recognition receptor activity; polysaccharide binding; glucosidase activity; lipopolysaccharide binding;	defense response to Gram-negative bacteria; defense response to fungi; defense response; defense response to Gram-positive bacteria; immune response; innate immune response; polysaccharide metabolism; response to pest, pathogen or parasite	membrane fraction	immune response defective with Scer\GAL4da.G32	immune response defective	ENSANGP00000020260	Bmb000556	GLEAN_03991	GB19961-PA	LMC_004145
CG15211	0	IPR008253:Marvel	NO	NO	membrane			ENSANGP00000012985	Bmb006921	GLEAN_12090	GB12201-PA	LMC_002213
CG18410	0.170597	IPR011114：RuvA, C-terminal	NO	NO	NO			ENSANGP00000015628	Bmb022672	GLEAN_01130	GB14926-PA	LMS_001114
CG5644	0.0831415	IPR004119:Protein of unknown function DUF227	NO	NO	NO	fertile, viable		ENSANGP00000019673	Bmb034613	GLEAN_08102	GB11838-PA	LMC_003127
CG6305	0.0145496	NO	structural constituent of cuticle (sensu Insecta);	NO	NO			ENSANGP00000018947	Bmb018343	GLEAN_06981	GB19413-PA	LMC_000641
CG11314	0.12592	NO	NO	mesoderm development	NO			ENSANGP00000019434	Bmb012902	GLEAN_07252	GB15179-PA	LMC_003236
CG13313	0.134296	IPR002213:UDP-glucuronosyl/UDP-glucosyltransferase	transferase activity, transferring hexosyl groups	metabolism	NO			ENSANGP00000021650	Bmb023279	GLEAN_03271	GB19655-PA	LMC_001022
CG8824 (fd1)	0.0567596	NO	beta-N-acetylhexosaminidase activity; hydrolase activity, hydrolyzing N-glycosyl compounds;	brain development; polysaccharide metabolism	cellular component unknown	beta-lobe, protocerebral bridge.	Lethal neuroanatomy defective, viable	ENSANGP00000021457	Bmb008447	GLEAN_09779	GB10891-PA	LMC_004108
CG2341	0.385622	NO	structural constituent of larval cuticle (sensu Insecta);	NO	NO			ENSANGP00000022064	Bmb002003	GLEAN_00721	GB12600-PA	LMC_001310
CG31321	0.0358104	NO	NO	NO	NO			ENSANGP00000012261	Bmb006401	GLEAN_15466	GB13396-PA	LMS_007049
CG1668 (Pbprp2)	0.131601	NO	pheromone binding; phenylalkylamine binding;	transport	extracellular region			ENSANGP00000018774	Bmb030599	GLEAN_08468	GB15866-PA	LMC_000167
CG3153	0.117092	NO	receptor binding;	NO	NO			ENSANGP00000017606	Bmb003711	GLEAN_16351	GB19075-PA	LMC_001797
CG13240 l(2)35Di	0.0671704	NO	NADH dehydrogenase activity	mitochondrial electron transport, NADH to ubiquinone	respiratory chain complex I	lethal	male sterile			GLEAN_12859	GB13928-PA	LMC_002161
CG15013	0.0191524	IPR000618:Insect cuticle protein;	structural constituent of cuticle (sensu Insecta)	NO	NO	viable; fertile				GLEAN_01440	GB14638-PA	LMC_001746
CG11254(mael)	0.291025	IPR009071:High mobility group box	NO	dorsal/ventral axis specification;oocyte microtubule cytoskeleton organization (sensu Insecta);oogenesis (sensu Insecta);regulation of pole plasm oskar mRNA localization	polar granule;nucleus	Mutant ovaries show some delay in restriction of synaptonemal complexes to a single cell. Mutant oocytes never form karyosomes and instead stage 5/6 oocytes show a nuclear morphology that is distinct from both stage 1 and the karyosome, the DNA forming variably distended loops and threads, often closely apposed to an invariably "deflated" nuclear envelope. This DNA morphology is maintained throug…	female sterile			GLEAN_08172	GB17844-PA	LMS_002919
CG13207(nompA)	0.038408	IPR001507:Endoglin/CD105;PR003014:PAN module;	NO	dendrite morphogenesis;detection of mechanical stimulus during sensory perception of sound;sensory perception of mechanical stimulus;sensory perception of sound	extracellular region	Mutations disrupt contacts between neuronal sensory endings and cuticular structures.	behavioural;auditory system defective;locomotor behaviour defective;uncoordinated			GLEAN_09552	GB16775-PA	LMC_001833
CG5903	0.113253	NO	NO	NO	NO		viable;fertile			GLEAN_05066	GB11362-PA	LMC_003669
CG1572	0.0853062	IPR008253:MARVEL domain	NO	NO	NO					GLEAN_12090	GB18017-PA	LMC_003611
CG30197	0	IPR008197:MEROPS inhibitor family I17; IPR011061;Antihaemostatic	NO	NO	NO					GLEAN_11162	GB14992-PA	LMS_000720
