# Supplementary material for: Identification and characterization of insect-specific proteins by genome data analysis
Source: BMC Genomics. 2007 Apr 4;8:93. doi: 10.1186/1471-2164-8-93 (PMC1852559; doi:10.1186/1471-2164-8-93)
Supplement: Additional file 3 — Eukaryote/opisthokont core proteins. A list of 466 eukaryote/opisthokont core proteins with horologes in five insects was presented. [file 1471-2164-8-93-S3.xls]

## Sheet: Eukaryote_core_proteins
fruitfly	mosquito	silkworm	beetle	honeybee
CG32603	ENSANGP00000012529	Bmb040139	GLEAN_10056	GB16057-PA
CG8851	ENSANGP00000008467	Bmb042568	GLEAN_02958	GB14311-PA
CG5442	ENSANGP00000010223	Bmb033753	GLEAN_05410	GB15086-PA
CG4760	ENSANGP00000021673	Bmb040890	GLEAN_15063	GB13749-PA
CG3652	ENSANGP00000021957	Bmb002783	GLEAN_08171	GB11526-PA
CG5655	ENSANGP00000018287	Bmb021384	GLEAN_07641	GB16940-PA
CG6240	ENSANGP00000022064	Bmb031444	GLEAN_00723	GB12600-PA
CG11276	ENSANGP00000013302	Bmb010338	GLEAN_13431	GB19305-PA
CG6554	ENSANGP00000014289	Bmb002543	GLEAN_09722	GB10121-PA
CG11134	ENSANGP00000023826	Bmb013094	GLEAN_02174	GB11537-PA
CG12029	ENSANGP00000002471	Bmb036108	GLEAN_02119	GB17486-PA
CG7427	ENSANGP00000016989	Bmb011245	GLEAN_13916	GB19119-PA
CG2210	ENSANGP00000011253	Bmb018106	GLEAN_02492	GB17251-PA
CG13893	ENSANGP00000004349	Bmb006467	GLEAN_02162	GB16982-PA
CG12892	ENSANGP00000010753	Bmb014968	GLEAN_00506	GB17031-PA
CG12775	ENSANGP00000014054	Bmb038880	GLEAN_07932	GB16182-PA
CG6213	ENSANGP00000018502	Bmb017397	GLEAN_09074	GB13499-PA
CG8078	ENSANGP00000010361	Bmb037758	GLEAN_10650	GB13068-PA
CG7610	ENSANGP00000010167	Bmb017483	GLEAN_09010	GB15291-PA
CG2827	ENSANGP00000020121	Bmb023533	GLEAN_00616	GB11283-PA
CG7490	ENSANGP00000011832	Bmb011134	GLEAN_16306	GB12338-PA
CG15433	ENSANGP00000024176	Bmb010571	GLEAN_04103	GB17808-PA
CG2918	ENSANGP00000020237	Bmb003249	GLEAN_07793	GB10732-PA
CG2099	ENSANGP00000022149	Bmb020335	GLEAN_02098	GB12441-PA
CG2890	ENSANGP00000021997	Bmb004083	GLEAN_08382	GB13659-PA
CG12819	ENSANGP00000010739	Bmb005061	GLEAN_14547	GB11509-PA
CG18212	ENSANGP00000017553	Bmb019106	GLEAN_15936	GB16547-PA
CG9983	ENSANGP00000010117	Bmb038374	GLEAN_04556	GB11598-PA
CG17081	ENSANGP00000013488	Bmb034920	GLEAN_08178	GB17790-PA
CG12749	ENSANGP00000010117	Bmb038374	GLEAN_04556	GB11598-PA
CG8031	ENSANGP00000011985	Bmb020374	GLEAN_01622	GB18648-PA
CG4213	ENSANGP00000002266	Bmb002063	GLEAN_02431	GB16291-PA
CG6066	ENSANGP00000012948	Bmb011585	GLEAN_11325	GB19046-PA
CG13287	ENSANGP00000014825	Bmb034215	GLEAN_13073	GB19441-PA
CG8432	ENSANGP00000010193	Bmb015986	GLEAN_07846	GB14357-PA
CG33138	ENSANGP00000010197	Bmb018635	GLEAN_04619	GB10129-PA
CG3178	ENSANGP00000020924	Bmb016974	GLEAN_09405	GB16522-PA
CG31012	ENSANGP00000012848	Bmb036028	GLEAN_01058	GB12421-PA
CG31712	ENSANGP00000022336	Bmb020131	GLEAN_14764	GB19551-PA
CG14534	ENSANGP00000017295	Bmb038574	GLEAN_15556	GB14193-PA
CG31868	ENSANGP00000009670	Bmb036028	GLEAN_06716	GB12142-PA
CG3008	ENSANGP00000011850	Bmb008303	GLEAN_05306	GB18246-PA
CG32251	ENSANGP00000020890	Bmb005061	GLEAN_08964	GB14983-PA
CG12878	ENSANGP00000019943	Bmb004374	GLEAN_10061	GB17731-PA
CG8181	ENSANGP00000024051	Bmb036028	GLEAN_08658	GB19719-PA
CG7421	ENSANGP00000021913	Bmb031624	GLEAN_13177	GB17653-PA
CG4835	ENSANGP00000004103	Bmb009157	GLEAN_06098	GB12538-PA
CG9297	ENSANGP00000021340	Bmb015059	GLEAN_04701	GB16742-PA
CG10971	ENSANGP00000010722	Bmb019106	GLEAN_11686	GB16663-PA
CG8235	ENSANGP00000016933	Bmb020992	GLEAN_11565	GB10789-PA
CG13960	ENSANGP00000018131	Bmb002298	GLEAN_16082	GB19001-PA
CG12109	ENSANGP00000020890	Bmb033897	GLEAN_01527	GB15706-PA
CG9952	ENSANGP00000020215	Bmb004714	GLEAN_09492	GB15373-PA
CG6258	ENSANGP00000019592	Bmb006572	GLEAN_06622	GB13988-PA
CG4539	ENSANGP00000005481	Bmb035915	GLEAN_07087	GB12622-PA
CG10333	ENSANGP00000018513	Bmb002413	GLEAN_14753	GB17773-PA
CG9836	ENSANGP00000010440	Bmb036665	GLEAN_10045	GB13375-PA
CG9429	ENSANGP00000012895	Bmb012695	GLEAN_12278	GB17282-PA
CG1455	ENSANGP00000022906	Bmb020727	GLEAN_00103	GB12904-PA
CG10166	ENSANGP00000014803	Bmb034927	GLEAN_09073	GB15406-PA
CG6877	ENSANGP00000015092	Bmb009880	GLEAN_10917	GB12186-PA
CG5284	ENSANGP00000024063	Bmb014235	GLEAN_03158	GB14095-PA
CG2140	ENSANGP00000011266	Bmb003962	GLEAN_01027	GB16550-PA
CG6944	ENSANGP00000015219	Bmb011411	GLEAN_15134	GB16792-PA
CG17903	ENSANGP00000020091	Bmb035709	GLEAN_05841	GB19293-PA
CG10691	ENSANGP00000022240	Bmb036955	GLEAN_13727	GB18647-PA
CG4258	ENSANGP00000010161	Bmb037605	GLEAN_07222	GB11320-PA
CG4843	ENSANGP00000024231	Bmb004766	GLEAN_11461	GB10939-PA
CG8427	ENSANGP00000011800	Bmb018519	GLEAN_15424	GB15805-PA
CG1250	ENSANGP00000012825	Bmb012643	GLEAN_09191	GB19531-PA
CG9702	ENSANGP00000015362	Bmb024365	GLEAN_05388	GB11534-PA
CG6512	ENSANGP00000021654	Bmb035475	GLEAN_02463	GB16186-PA
CG14739	ENSANGP00000024655	Bmb000026	GLEAN_05175	GB10381-PA
CG14542	ENSANGP00000020919	Bmb009123	GLEAN_07124	GB19973-PA
CG9060	ENSANGP00000003775	Bmb022673	GLEAN_08817	GB10652-PA
CG8448	ENSANGP00000014051	Bmb004137	GLEAN_12507	GB16916-PA
CG10305	ENSANGP00000017104	Bmb022538	GLEAN_05984	GB12691-PA
CG31367	ENSANGP00000012061	Bmb003191	GLEAN_04501	GB15979-PA
CG2453	ENSANGP00000018068	Bmb000762	GLEAN_15302	GB18574-PA
CG9791	ENSANGP00000003866	Bmb021796	GLEAN_12348	GB12042-PA
CG14792	ENSANGP00000020171	Bmb028933	GLEAN_06550	GB19082-PA
CG33092	ENSANGP00000013138	Bmb013200	GLEAN_15385	GB16272-PA
CG8721	ENSANGP00000020224	Bmb022962	GLEAN_15912	GB14750-PA
CG1070	ENSANGP00000009670	Bmb017340	GLEAN_13701	GB17400-PA
CG4528	ENSANGP00000019197	Bmb030649	GLEAN_03016	GB15338-PA
CG4265	ENSANGP00000016902	Bmb012462	GLEAN_03809	GB16138-PA
CG30101	ENSANGP00000014460	Bmb021712	GLEAN_10154	GB12705-PA
CG8005	ENSANGP00000010024	Bmb035207	GLEAN_02446	GB18573-PA
CG2177	ENSANGP00000016834	Bmb024732	GLEAN_15133	GB14688-PA
CG1987	ENSANGP00000016046	Bmb021384	GLEAN_04361	GB19525-PA
CG1941	ENSANGP00000010804	Bmb008998	GLEAN_00679	GB13930-PA
CG6598	ENSANGP00000020590	Bmb032144	GLEAN_04574	GB16353-PA
CG3966	ENSANGP00000011942	Bmb031348	GLEAN_14505	GB11371-PA
CG32626	ENSANGP00000017310	Bmb003749	GLEAN_08921	GB17288-PA
CG9611	ENSANGP00000014517	Bmb003253	GLEAN_08530	GB10634-PA
CG3395	ENSANGP00000021870	Bmb006993	GLEAN_06782	GB12637-PA
CG7187	ENSANGP00000012541	Bmb006977	GLEAN_14241	GB17557-PA
CG1416	ENSANGP00000020586	Bmb027842	GLEAN_04918	GB16143-PA
CG8798	ENSANGP00000013687	Bmb007833	GLEAN_00570	GB15408-PA
CG7698	ENSANGP00000013989	Bmb014299	GLEAN_15942	GB15626-PA
CG10686	ENSANGP00000021618	Bmb014772	GLEAN_10381	GB13519-PA
CG6764	ENSANGP00000011631	Bmb034924	GLEAN_12999	GB19165-PA
CG9099	ENSANGP00000017070	Bmb019866	GLEAN_06559	GB14158-PA
CG2720	ENSANGP00000019419	Bmb029347	GLEAN_02163	GB19425-PA
CG16817	ENSANGP00000022042	Bmb034016	GLEAN_14013	GB11923-PA
CG5461	ENSANGP00000011274	Bmb036028	GLEAN_10592	GB10878-PA
CG6538	ENSANGP00000015059	Bmb016200	GLEAN_13555	GB10781-PA
CG7471	ENSANGP00000004321	Bmb006869	GLEAN_02540	GB14706-PA
CG12362	ENSANGP00000018236	Bmb019171	GLEAN_02351	GB15682-PA
CG14213	ENSANGP00000015668	Bmb014842	GLEAN_13743	GB10035-PA
CG9027	ENSANGP00000015824	Bmb007516	GLEAN_07011	GB10133-PA
CG6501	ENSANGP00000014927	Bmb023465	GLEAN_14758	GB14943-PA
CG5547	ENSANGP00000012337	Bmb024609	GLEAN_03025	GB19922-PA
CG31202	ENSANGP00000017172	Bmb011193	GLEAN_11089	GB18284-PA
CG10540	ENSANGP00000017140	Bmb006486	GLEAN_09328	GB18967-PA
CG9804	ENSANGP00000017330	Bmb013882	GLEAN_04433	GB17746-PA
CG2807	ENSANGP00000019328	Bmb031447	GLEAN_12382	GB16777-PA
CG1401	ENSANGP00000014259	Bmb035437	GLEAN_01104	GB12722-PA
CG11132	ENSANGP00000017895	Bmb035914	GLEAN_09994	GB10999-PA
CG5317	ENSANGP00000021545	Bmb023816	GLEAN_02951	GB10094-PA
CG5920	ENSANGP00000015322	Bmb030045	GLEAN_07364	GB10861-PA
CG3051	ENSANGP00000010808	Bmb004134	GLEAN_08646	GB15108-PA
CG1799	ENSANGP00000012632	Bmb015987	GLEAN_05099	GB16346-PA
CG9535	ENSANGP00000010135	Bmb035797	GLEAN_01751	GB13472-PA
CG8332	ENSANGP00000013957	Bmb025378	GLEAN_01004	GB10353-PA
CG5075	ENSANGP00000024697	Bmb008836	GLEAN_08354	GB10989-PA
CG6871	ENSANGP00000021298	Bmb015411	GLEAN_11385	GB11648-PA
CG17158	ENSANGP00000019124	Bmb012888	GLEAN_06343	GB18637-PA
CG5800	ENSANGP00000009871	Bmb024086	GLEAN_01101	GB10790-PA
CG6932	ENSANGP00000006844	Bmb019860	GLEAN_02246	GB19321-PA
CG3061	ENSANGP00000018406	Bmb022483	GLEAN_03996	GB19680-PA
CG2934	ENSANGP00000011974	Bmb037933	GLEAN_13357	GB12698-PA
CG6779	ENSANGP00000020844	Bmb026411	GLEAN_08261	GB15637-PA
CG8053	ENSANGP00000016723	Bmb000164	GLEAN_03838	GB13540-PA
CG3922	ENSANGP00000013205	Bmb033855	GLEAN_15910	GB10913-PA
CG7014	ENSANGP00000025326	Bmb000987	GLEAN_03367	GB11132-PA
CG11660	ENSANGP00000016946	Bmb005310	GLEAN_07772	GB18246-PA
CG10851	ENSANGP00000021579	Bmb020895	GLEAN_12868	GB15792-PA
CG11907	ENSANGP00000010645	Bmb026036	GLEAN_08473	GB10279-PA
CG2246	ENSANGP00000018618	Bmb027657	GLEAN_05330	GB14730-PA
CG5729	ENSANGP00000015785	Bmb007234	GLEAN_12373	GB15374-PA
CG14214	ENSANGP00000019007	Bmb002231	GLEAN_07282	GB15613-PA
CG31692	ENSANGP00000016841	Bmb034949	GLEAN_01209	GB17912-PA
CG2168	ENSANGP00000010983	Bmb025296	GLEAN_15539	GB16500-PA
CG10653	ENSANGP00000016709	Bmb014628	GLEAN_04151	GB18499-PA
CG5231	ENSANGP00000016313	Bmb006732	GLEAN_08166	GB16729-PA
CG2746	ENSANGP00000017616	Bmb027924	GLEAN_14362	GB11299-PA
CG3527	ENSANGP00000016225	Bmb034954	GLEAN_09996	GB15063-PA
CG2263	ENSANGP00000021060	Bmb016968	GLEAN_11106	GB13191-PA
CG11567	ENSANGP00000019316	Bmb000160	GLEAN_12437	GB19444-PA
CG10756	ENSANGP00000011751	Bmb035687	GLEAN_01068	GB10135-PA
CG18466	ENSANGP00000024584	Bmb008435	GLEAN_05370	GB13077-PA
CG17177	ENSANGP00000005723	Bmb004522	GLEAN_14768	GB17766-PA
CG8728	ENSANGP00000011665	Bmb020698	GLEAN_11343	GB11914-PA
CG10688	ENSANGP00000017981	Bmb020888	GLEAN_05557	GB15349-PA
CG3200	ENSANGP00000002421	Bmb012116	GLEAN_03205	GB17041-PA
CG9143	ENSANGP00000018486	Bmb007721	GLEAN_15943	GB15095-PA
CG8394	ENSANGP00000008381	Bmb008255	GLEAN_09185	GB10226-PA
CG2843	ENSANGP00000012399	Bmb015514	GLEAN_13151	GB12921-PA
CG13334	ENSANGP00000013067	Bmb009468	GLEAN_03922	GB13882-PA
CG4087	ENSANGP00000025118	Bmb000284	GLEAN_10413	GB12230-PA
CG13375	ENSANGP00000008225	Bmb027856	GLEAN_03400	GB14180-PA
CG4260	ENSANGP00000019991	Bmb032006	GLEAN_10798	GB16637-PA
CG11267	ENSANGP00000011747	Bmb010272	GLEAN_13081	GB14205-PA
CG17904	ENSANGP00000000039	Bmb031106	GLEAN_03307	GB11933-PA
CG33096	ENSANGP00000010159	Bmb010425	GLEAN_10871	GB20130-PA
CG5358	ENSANGP00000015911	Bmb011020	GLEAN_04581	GB18129-PA
CG1906	ENSANGP00000011088	Bmb000113	GLEAN_15925	GB10931-PA
CG3195	ENSANGP00000019214	Bmb023836	GLEAN_10002	GB19465-PA
CG11282	ENSANGP00000024845	Bmb017359	GLEAN_14658	GB19945-PA
CG15528	ENSANGP00000010980	Bmb014207	GLEAN_10951	GB19901-PA
CG7748	ENSANGP00000014815	Bmb002410	GLEAN_09183	GB15818-PA
CG7338	ENSANGP00000018078	Bmb018508	GLEAN_12891	GB15859-PA
CG7176	ENSANGP00000020939	Bmb025014	GLEAN_11647	GB14517-PA
CG11089	ENSANGP00000015783	Bmb003605	GLEAN_04437	GB14677-PA
CG3058	ENSANGP00000018231	Bmb037003	GLEAN_07987	GB10968-PA
CG3751	ENSANGP00000010051	Bmb021633	GLEAN_03842	GB19487-PA
CG6227	ENSANGP00000016791	Bmb009582	GLEAN_05373	GB15485-PA
CG1554	ENSANGP00000010305	Bmb019405	GLEAN_09471	GB17142-PA
CG9232	ENSANGP00000017622	Bmb014441	GLEAN_03858	GB12181-PA
CG4913	ENSANGP00000017516	Bmb006472	GLEAN_11185	GB14188-PA
CG4054	ENSANGP00000011216	Bmb009845	GLEAN_01975	GB19945-PA
CG1274	ENSANGP00000010951	Bmb038389	GLEAN_01071	GB10972-PA
CG6735	ENSANGP00000000514	Bmb018884	GLEAN_15021	GB19938-PA
CG5499	ENSANGP00000015579	Bmb010237	GLEAN_00931	GB12991-PA
CG10229	ENSANGP00000004090	Bmb005616	GLEAN_13585	GB19861-PA
CG31196	ENSANGP00000012072	Bmb029289	GLEAN_06109	GB15582-PA
CG4908	ENSANGP00000013378	Bmb021294	GLEAN_13838	GB16474-PA
CG5695	ENSANGP00000001645	Bmb003414	GLEAN_00685	GB10158-PA
CG7834	ENSANGP00000016103	Bmb015833	GLEAN_08707	GB16132-PA
CG18856	ENSANGP00000019230	Bmb001109	GLEAN_05319	GB15726-PA
CG4153	ENSANGP00000016768	Bmb022350	GLEAN_04029	GB10155-PA
CG8430	ENSANGP00000011707	Bmb012275	GLEAN_14364	GB10467-PA
CG7654	ENSANGP00000020050	Bmb002650	GLEAN_01558	GB15092-PA
CG4973	ENSANGP00000021479	Bmb014849	GLEAN_09871	GB16780-PA
CG4307	ENSANGP00000011882	Bmb010552	GLEAN_00462	GB15629-PA
CG13889	ENSANGP00000003472	Bmb004522	GLEAN_00709	GB18714-PA
CG32676	ENSANGP00000009670	Bmb018510	GLEAN_02312	GB18112-PA
CG10138	ENSANGP00000016522	Bmb022033	GLEAN_15321	GB18815-PA
CG2830	ENSANGP00000014839	Bmb035865	GLEAN_13683	GB18969-PA
CG31522	ENSANGP00000013077	Bmb008257	GLEAN_10977	GB14916-PA
CG8251	ENSANGP00000014040	Bmb020683	GLEAN_09529	GB16429-PA
CG7948	ENSANGP00000011003	Bmb000488	GLEAN_07805	GB17143-PA
CG10652	ENSANGP00000018909	Bmb004211	GLEAN_01524	GB12284-PA
CG14996	ENSANGP00000020389	Bmb021240	GLEAN_02925	GB12375-PA
CG10703	ENSANGP00000011542	Bmb011534	GLEAN_05513	GB15397-PA
CG1640	ENSANGP00000017843	Bmb008461	GLEAN_12980	GB17641-PA
CG8759	ENSANGP00000020323	Bmb004550	GLEAN_09028	GB18087-PA
CG3724	ENSANGP00000012857	Bmb022309	GLEAN_10448	GB12949-PA
CG8298	ENSANGP00000013591	Bmb009087	GLEAN_02149	GB15200-PA
CG31938	ENSANGP00000025378	Bmb004858	GLEAN_05405	GB11366-PA
CG9790	ENSANGP00000005592	Bmb019763	GLEAN_08319	GB18531-PA
CG17654	ENSANGP00000018531	Bmb010940	GLEAN_12754	GB15039-PA
CG9680	ENSANGP00000021642	Bmb027786	GLEAN_00109	GB14807-PA
CG14724	ENSANGP00000022070	Bmb039215	GLEAN_01862	GB15816-PA
CG6226	ENSANGP00000019080	Bmb033856	GLEAN_05779	GB16520-PA
CG14690	ENSANGP00000020050	Bmb002650	GLEAN_01558	GB15092-PA
CG33105	ENSANGP00000022113	Bmb023047	GLEAN_00379	GB14499-PA
CG7398	ENSANGP00000013476	Bmb019987	GLEAN_01725	GB18272-PA
CG33158	ENSANGP00000017548	Bmb015207	GLEAN_02875	GB19416-PA
CG6415	ENSANGP00000012075	Bmb015058	GLEAN_15522	GB12854-PA
CG17498	ENSANGP00000017449	Bmb034555	GLEAN_13206	GB12183-PA
CG5972	ENSANGP00000020957	Bmb031100	GLEAN_15671	GB12059-PA
CG4262	ENSANGP00000020835	Bmb013486	GLEAN_04718	GB18785-PA
CG7556	ENSANGP00000012466	Bmb020648	GLEAN_10179	GB15674-PA
CG31732	ENSANGP00000013596	Bmb019106	GLEAN_14787	GB17766-PA
CG8431	ENSANGP00000016493	Bmb002379	GLEAN_11023	GB19708-PA
CG4338	ENSANGP00000019242	Bmb027668	GLEAN_03119	GB16093-PA
CG1163	ENSANGP00000017467	Bmb015060	GLEAN_13063	GB18934-PA
CG2968	ENSANGP00000018565	Bmb023490	GLEAN_13931	GB17255-PA
CG7762	ENSANGP00000022086	Bmb010395	GLEAN_04675	GB11587-PA
CG11001	ENSANGP00000014046	Bmb016869	GLEAN_09796	GB13529-PA
CG8705	ENSANGP00000010880	Bmb004423	GLEAN_03373	GB17240-PA
CG11266	ENSANGP00000019306	Bmb020797	GLEAN_14444	GB11525-PA
CG32253	ENSANGP00000021112	Bmb008684	GLEAN_11978	GB12626-PA
CG4954	ENSANGP00000017513	Bmb006852	GLEAN_15453	GB12747-PA
CG6259	ENSANGP00000010006	Bmb025304	GLEAN_04434	GB12727-PA
CG8402	ENSANGP00000011234	Bmb003619	GLEAN_08963	GB12422-PA
CG12170	ENSANGP00000016915	Bmb027735	GLEAN_11607	GB16142-PA
CG13248	ENSANGP00000016244	Bmb010301	GLEAN_06663	GB16836-PA
CG6684	ENSANGP00000017618	Bmb036419	GLEAN_08875	GB17668-PA
CG3800	ENSANGP00000011651	Bmb015150	GLEAN_09622	GB19226-PA
CG3308	ENSANGP00000021875	Bmb017267	GLEAN_09977	GB17085-PA
CG9127	ENSANGP00000017639	Bmb005060	GLEAN_07848	GB15524-PA
CG6196	ENSANGP00000014945	Bmb026823	GLEAN_02554	GB15690-PA
CG8905	ENSANGP00000020588	Bmb028113	GLEAN_05780	GB14346-PA
CG4311	ENSANGP00000017491	Bmb025356	GLEAN_09172	GB12497-PA
CG10539	ENSANGP00000017871	Bmb023225	GLEAN_11817	GB19390-PA
CG16901	ENSANGP00000010117	Bmb020014	GLEAN_00928	GB15796-PA
CG8032	ENSANGP00000002931	Bmb011320	GLEAN_04849	GB17742-PA
CG14714	ENSANGP00000014350	Bmb031916	GLEAN_00572	GB11354-PA
CG5214	ENSANGP00000010144	Bmb004402	GLEAN_10587	GB13073-PA
CG11727	ENSANGP00000001286	Bmb020514	GLEAN_02602	GB14781-PA
CG12298	ENSANGP00000015139	Bmb012868	GLEAN_13546	GB18655-PA
CG4347	ENSANGP00000024060	Bmb014178	GLEAN_09819	GB11461-PA
CG6842	ENSANGP00000019192	Bmb014225	GLEAN_03829	GB12390-PA
CG3186	ENSANGP00000015032	Bmb012886	GLEAN_06406	GB18770-PA
CG18102	ENSANGP00000018217	Bmb001973	GLEAN_11058	GB15728-PA
CG3283	ENSANGP00000024398	Bmb009383	GLEAN_11988	GB14832-PA
CG4008	ENSANGP00000019665	Bmb035127	GLEAN_06844	GB13458-PA
CG3017	ENSANGP00000014729	Bmb021395	GLEAN_13340	GB19215-PA
CG8407	ENSANGP00000021734	Bmb022517	GLEAN_10663	GB15057-PA
CG3959	ENSANGP00000006742	Bmb040031	GLEAN_01682	GB10750-PA
CG10279	ENSANGP00000025242	Bmb012945	GLEAN_02368	GB15283-PA
CG3029	ENSANGP00000008517	Bmb006633	GLEAN_08912	GB20047-PA
CG5815	ENSANGP00000017524	Bmb032331	GLEAN_06901	GB12418-PA
CG5684	ENSANGP00000022660	Bmb036681	GLEAN_07964	GB17302-PA
CG10640	ENSANGP00000021736	Bmb009265	GLEAN_10380	GB18381-PA
CG5315	ENSANGP00000012224	Bmb024505	GLEAN_15429	GB16540-PA
CG1972	ENSANGP00000013258	Bmb014299	GLEAN_09205	GB11559-PA
CG6569	ENSANGP00000018088	Bmb017119	GLEAN_13627	GB18335-PA
CG5964	ENSANGP00000013657	Bmb014908	GLEAN_02926	GB17766-PA
CG31311	ENSANGP00000011124	Bmb010427	GLEAN_02004	GB16933-PA
CG10449	ENSANGP00000011614	Bmb017017	GLEAN_13479	GB12946-PA
CG9031	ENSANGP00000012358	Bmb031902	GLEAN_04946	GB11133-PA
CG3265	ENSANGP00000013151	Bmb023192	GLEAN_09721	GB19881-PA
CG8781	ENSANGP00000013045	Bmb014253	GLEAN_05086	GB17273-PA
CG4634	ENSANGP00000025314	Bmb000419	GLEAN_04566	GB18261-PA
CG31374	ENSANGP00000013887	Bmb012948	GLEAN_15690	GB15398-PA
CG3710	ENSANGP00000005186	Bmb014245	GLEAN_14756	GB13627-PA
CG8340	ENSANGP00000016179	Bmb020219	GLEAN_05867	GB12295-PA
CG9135	ENSANGP00000019374	Bmb001268	GLEAN_14623	GB16824-PA
CG6846	ENSANGP00000022122	Bmb031642	GLEAN_05120	GB13731-PA
CG32672	ENSANGP00000023684	Bmb020480	GLEAN_15729	GB14986-PA
CG31237	ENSANGP00000009867	Bmb019367	GLEAN_13986	GB14536-PA
CG5520	ENSANGP00000015826	Bmb036625	GLEAN_12185	GB12703-PA
CG3104	ENSANGP00000004013	Bmb000818	GLEAN_04317	GB19946-PA
CG6597	ENSANGP00000024291	Bmb015935	GLEAN_11556	GB10252-PA
CG17333	ENSANGP00000018993	Bmb008880	GLEAN_05667	GB17544-PA
CG9012	ENSANGP00000018215	Bmb007857	GLEAN_15014	GB19359-PA
CG8498	ENSANGP00000017302	Bmb036704	GLEAN_12627	GB16162-PA
CG13900	ENSANGP00000017759	Bmb001049	GLEAN_10322	GB11574-PA
CG13277	ENSANGP00000010565	Bmb007883	GLEAN_06737	GB15243-PA
CG3612	ENSANGP00000009989	Bmb005542	GLEAN_08728	GB14791-PA
CG9010	ENSANGP00000010360	Bmb006175	GLEAN_06170	GB14798-PA
CG7007	ENSANGP00000003500	Bmb024871	GLEAN_00524	GB17836-PA
CG7288	ENSANGP00000006644	Bmb010586	GLEAN_03290	GB10090-PA
CG7726	ENSANGP00000022049	Bmb001465	GLEAN_05792	GB16473-PA
CG13097	ENSANGP00000013883	Bmb020078	GLEAN_05922	GB12829-PA
CG10542	ENSANGP00000022800	Bmb026359	GLEAN_12098	GB17534-PA
CG7107	ENSANGP00000024163	Bmb020985	GLEAN_00933	GB16881-PA
CG4925	ENSANGP00000018463	Bmb034920	GLEAN_11457	GB11247-PA
CG15261	ENSANGP00000021077	Bmb026678	GLEAN_06240	GB17959-PA
CG14805	ENSANGP00000019432	Bmb024504	GLEAN_15135	GB17147-PA
CG4764	ENSANGP00000015419	Bmb035139	GLEAN_15687	GB11437-PA
CG12259	ENSANGP00000019851	Bmb032396	GLEAN_08623	GB17262-PA
CG7583	ENSANGP00000021023	Bmb030342	GLEAN_12453	GB19314-PA
CG4511	ENSANGP00000019750	Bmb007361	GLEAN_05404	GB16919-PA
CG10576	ENSANGP00000009913	Bmb033423	GLEAN_04235	GB16362-PA
CG9556	ENSANGP00000013098	Bmb031449	GLEAN_04662	GB17467-PA
CG11334	ENSANGP00000023010	Bmb029462	GLEAN_02054	GB12470-PA
CG17385	ENSANGP00000009474	Bmb024244	GLEAN_11010	GB19879-PA
CG7993	ENSANGP00000018257	Bmb006115	GLEAN_11042	GB11561-PA
CG5682	ENSANGP00000005173	Bmb029529	GLEAN_05854	GB11659-PA
CG17259	ENSANGP00000011987	Bmb023834	GLEAN_09786	GB18534-PA
CG1475	ENSANGP00000014421	Bmb000497	GLEAN_13477	GB16111-PA
CG4557	ENSANGP00000019031	Bmb019106	GLEAN_03130	GB10448-PA
CG9323	ENSANGP00000011399	Bmb024315	GLEAN_05697	GB11671-PA
CG6009	ENSANGP00000020661	Bmb024994	GLEAN_00533	GB18352-PA
CG6987	ENSANGP00000020592	Bmb000763	GLEAN_15810	GB18857-PA
CG5585	ENSANGP00000016257	Bmb029836	GLEAN_03004	GB17388-PA
CG4140	ENSANGP00000010233	Bmb022711	GLEAN_03556	GB16985-PA
CG5193	ENSANGP00000020059	Bmb013286	GLEAN_10900	GB18567-PA
CG6948	ENSANGP00000017984	Bmb000633	GLEAN_07934	GB15986-PA
CG1954	ENSANGP00000022036	Bmb005632	GLEAN_08638	GB16361-PA
CG10627	ENSANGP00000016058	Bmb013393	GLEAN_11920	GB13855-PA
CG3189	ENSANGP00000008634	Bmb031149	GLEAN_15303	GB11600-PA
CG7939	ENSANGP00000017702	Bmb040351	GLEAN_06106	GB10903-PA
CG9947	ENSANGP00000011914	Bmb000572	GLEAN_12656	GB19960-PA
CG40064	ENSANGP00000002572	Bmb013567	GLEAN_04877	GB19030-PA
CG12004	ENSANGP00000020336	Bmb024218	GLEAN_03325	GB18137-PA
CG5384	ENSANGP00000001119	Bmb005219	GLEAN_09042	GB10127-PA
CG17051	ENSANGP00000013455	Bmb011465	GLEAN_03825	GB11128-PA
CG12045	ENSANGP00000023009	Bmb042691	GLEAN_00442	GB16692-PA
CG3590	ENSANGP00000014908	Bmb036220	GLEAN_06466	GB14254-PA
CG2674	ENSANGP00000018620	Bmb032764	GLEAN_11082	GB15781-PA
CG8900	ENSANGP00000022445	Bmb015093	GLEAN_14405	GB12140-PA
CG8548	ENSANGP00000014262	Bmb014353	GLEAN_00963	GB15853-PA
CG7878	ENSANGP00000013118	Bmb007721	GLEAN_09039	GB12701-PA
CG7831	ENSANGP00000006252	Bmb002561	GLEAN_02539	GB13977-PA
CG7415	ENSANGP00000013056	Bmb003235	GLEAN_08673	GB19373-PA
CG9272	ENSANGP00000014971	Bmb022657	GLEAN_05819	GB12071-PA
CG2184	ENSANGP00000018155	Bmb017060	GLEAN_11769	GB13399-PA
CG3333	ENSANGP00000017710	Bmb012442	GLEAN_10569	GB11348-PA
CG6233	ENSANGP00000020956	Bmb031099	GLEAN_15491	GB14360-PA
CG9433	ENSANGP00000018237	Bmb016692	GLEAN_02825	GB11332-PA
CG8648	ENSANGP00000014920	Bmb006512	GLEAN_09261	GB15388-PA
CG6546	ENSANGP00000014187	Bmb009234	GLEAN_12175	GB14337-PA
CG17611	ENSANGP00000017466	Bmb001394	GLEAN_02553	GB11906-PA
CG2718	ENSANGP00000019490	Bmb004904	GLEAN_02601	GB10139-PA
CG1333	ENSANGP00000016852	Bmb028203	GLEAN_06568	GB15312-PA
CG17209	ENSANGP00000017502	Bmb019405	GLEAN_10518	GB16969-PA
CG11979	ENSANGP00000006082	Bmb036993	GLEAN_10003	GB15477-PA
CG14271	ENSANGP00000004497	Bmb029220	GLEAN_11228	GB11006-PA
CG12975	ENSANGP00000002571	Bmb025990	GLEAN_03920	GB13589-PA
CG10753	ENSANGP00000009562	Bmb024246	GLEAN_10472	GB10686-PA
CG3989	ENSANGP00000019418	Bmb015473	GLEAN_16225	GB14262-PA
CG8495	ENSANGP00000018161	Bmb034980	GLEAN_10132	GB12771-PA
CG4993	ENSANGP00000011052	Bmb009674	GLEAN_04794	GB10845-PA
CG1263	ENSANGP00000010416	Bmb026270	GLEAN_13327	GB17629-PA
CG3506	ENSANGP00000013029	Bmb012572	GLEAN_10103	GB14804-PA
CG10174	ENSANGP00000019436	Bmb020429	GLEAN_12876	GB19311-PA
CG10377	ENSANGP00000018356	Bmb038374	GLEAN_16215	GB14789-PA
CG5044	ENSANGP00000024573	Bmb026316	GLEAN_11207	GB15565-PA
CG4159	ENSANGP00000014976	Bmb024360	GLEAN_04829	GB13048-PA
CG3736	ENSANGP00000007696	Bmb018234	GLEAN_15104	GB16633-PA
CG9638	ENSANGP00000020326	Bmb025731	GLEAN_09145	GB15568-PA
CG15116	ENSANGP00000013972	Bmb021058	GLEAN_10354	GB14138-PA
CG11248	ENSANGP00000012196	Bmb014765	GLEAN_05513	GB18335-PA
CG4464	ENSANGP00000012543	Bmb032178	GLEAN_07818	GB15483-PA
CG5389	ENSANGP00000024137	Bmb016644	GLEAN_15322	GB13596-PA
CG2616	ENSANGP00000020264	Bmb027605	GLEAN_00750	GB19712-PA
CG3780	ENSANGP00000011587	Bmb026258	GLEAN_03731	GB12347-PA
CG32687	ENSANGP00000017591	Bmb022504	GLEAN_07366	GB12033-PA
CG9741	ENSANGP00000011275	Bmb023115	GLEAN_11160	GB16956-PA
CG5827	ENSANGP00000013363	Bmb026243	GLEAN_06567	GB19435-PA
CG3661	ENSANGP00000014430	Bmb014252	GLEAN_09485	GB12633-PA
CG5670	ENSANGP00000016876	Bmb000233	GLEAN_08620	GB20055-PA
CG3593	ENSANGP00000011669	Bmb023544	GLEAN_07436	GB19369-PA
CG9539	ENSANGP00000016786	Bmb018509	GLEAN_10557	GB11642-PA
CG9548	ENSANGP00000013177	Bmb039642	GLEAN_08542	GB18336-PA
CG9854	ENSANGP00000018635	Bmb015690	GLEAN_03818	GB11344-PA
CG31852	ENSANGP00000012375	Bmb003551	GLEAN_13692	GB15132-PA
CG11522	ENSANGP00000020813	Bmb016278	GLEAN_15729	GB16628-PA
CG31641	ENSANGP00000023908	Bmb022238	GLEAN_13090	GB18507-PA
CG5119	ENSANGP00000022280	Bmb022358	GLEAN_05185	GB11055-PA
CG7221	ENSANGP00000019266	Bmb029007	GLEAN_05876	GB11795-PA
CG4046	ENSANGP00000023979	Bmb009771	GLEAN_01317	GB10669-PA
CG12734	ENSANGP00000003008	Bmb018884	GLEAN_11433	GB14448-PA
CG9293	ENSANGP00000011912	Bmb014311	GLEAN_13703	GB16584-PA
CG1969	ENSANGP00000019649	Bmb033510	GLEAN_09619	GB10872-PA
CG3861	ENSANGP00000015768	Bmb007149	GLEAN_13214	GB12573-PA
CG1776	ENSANGP00000020228	Bmb004134	GLEAN_00228	GB14586-PA
CG8415	ENSANGP00000012229	Bmb018572	GLEAN_04462	GB18191-PA
CG7949	ENSANGP00000014212	Bmb017212	GLEAN_04013	GB13044-PA
CG6686	ENSANGP00000002211	Bmb006472	GLEAN_12727	GB15732-PA
CG4869	ENSANGP00000019608	Bmb031723	GLEAN_09035	GB13049-PA
CG9888	ENSANGP00000015622	Bmb009689	GLEAN_02569	GB13284-PA
CG4863	ENSANGP00000011028	Bmb032730	GLEAN_05395	GB15261-PA
CG12157	ENSANGP00000009965	Bmb015189	GLEAN_03426	GB18251-PA
CG9242	ENSANGP00000012372	Bmb022150	GLEAN_06343	GB10491-PA
CG7693	ENSANGP00000021626	Bmb031214	GLEAN_14335	GB10311-PA
CG8327	ENSANGP00000012620	Bmb021223	GLEAN_15179	GB12895-PA
CG32025	ENSANGP00000020890	Bmb018803	GLEAN_03979	GB19728-PA
CG10203	ENSANGP00000018287	Bmb020895	GLEAN_10640	GB10909-PA
CG11963	ENSANGP00000017707	Bmb004680	GLEAN_13859	GB13536-PA
CG4157	ENSANGP00000010608	Bmb014120	GLEAN_07891	GB10796-PA
CG2862	ENSANGP00000012999	Bmb029535	GLEAN_08663	GB18404-PA
CG17246	ENSANGP00000010243	Bmb003105	GLEAN_06271	GB17439-PA
CG6255	ENSANGP00000020396	Bmb035708	GLEAN_04730	GB11655-PA
CG4406	ENSANGP00000013498	Bmb001548	GLEAN_09622	GB18506-PA
CG12151	ENSANGP00000019586	Bmb021328	GLEAN_02598	GB12074-PA
CG5028	ENSANGP00000013512	Bmb011446	GLEAN_14166	GB15716-PA
CG14235	ENSANGP00000024683	Bmb005584	GLEAN_03304	GB18028-PA
CG1345	ENSANGP00000018425	Bmb004812	GLEAN_02585	GB18357-PA
CG6793	ENSANGP00000008467	Bmb011411	GLEAN_02962	GB15635-PA
CG3314	ENSANGP00000025329	Bmb039472	GLEAN_11182	GB11643-PA
CG5886	ENSANGP00000010295	Bmb030005	GLEAN_14163	GB12064-PA
CG1524	ENSANGP00000019074	Bmb015958	GLEAN_11085	GB17694-PA
CG12072	ENSANGP00000011322	Bmb007646	GLEAN_04924	GB19502-PA
CG14407	ENSANGP00000022155	Bmb004082	GLEAN_08371	GB18700-PA
CG7057	ENSANGP00000011125	Bmb023298	GLEAN_11923	GB11701-PA
CG13628	ENSANGP00000020255	Bmb030431	GLEAN_12552	GB15729-PA
CG12306	ENSANGP00000013443	Bmb023234	GLEAN_14023	GB10053-PA
CG8918	ENSANGP00000016088	Bmb015800	GLEAN_07682	GB11147-PA
CG17521	ENSANGP00000023750	Bmb022410	GLEAN_12375	GB14595-PA
CG3835	ENSANGP00000012910	Bmb008682	GLEAN_02689	GB16978-PA
CG1453	ENSANGP00000019378	Bmb001857	GLEAN_13592	GB19211-PA
CG1100	ENSANGP00000021809	Bmb003128	GLEAN_06260	GB11260-PA
CG13383	ENSANGP00000016496	Bmb010374	GLEAN_12508	GB15359-PA
CG4078	ENSANGP00000019029	Bmb016692	GLEAN_07666	GB17842-PA
CG11901	ENSANGP00000013107	Bmb009022	GLEAN_07229	GB18764-PA
CG4646	ENSANGP00000015954	Bmb020579	GLEAN_07353	GB17791-PA
CG1977	ENSANGP00000002653	Bmb003533	GLEAN_00749	GB18557-PA
CG2974	ENSANGP00000017856	Bmb017648	GLEAN_01315	GB10452-PA
CG1559	ENSANGP00000004153	Bmb026566	GLEAN_00192	GB11429-PA
CG18069	ENSANGP00000017518	Bmb016341	GLEAN_02587	GB17817-PA
CG6129	ENSANGP00000000794	Bmb004522	GLEAN_00358	GB10082-PA
CG12324	ENSANGP00000021108	Bmb006919	GLEAN_12128	GB19442-PA
CG15635	ENSANGP00000019179	Bmb003222	GLEAN_06981	GB18451-PA
CG8615	ENSANGP00000010955	Bmb006724	GLEAN_03672	GB11029-PA
CG32281	ENSANGP00000017117	Bmb004128	GLEAN_11563	GB14510-PA
CG8578	ENSANGP00000012723	Bmb011411	GLEAN_12376	GB14423-PA
CG5502	ENSANGP00000020662	Bmb020135	GLEAN_13168	GB15503-PA
CG7619	ENSANGP00000017773	Bmb017149	GLEAN_11476	GB16189-PA
CG6092	ENSANGP00000014384	Bmb012980	GLEAN_04732	GB14339-PA
CG12232	ENSANGP00000010043	Bmb003136	GLEAN_09809	GB11944-PA
CG1017	ENSANGP00000020170	Bmb035403	GLEAN_00456	GB13767-PA
CG6235	ENSANGP00000023152	Bmb001993	GLEAN_12273	GB18138-PA
CG6510	ENSANGP00000016619	Bmb007897	GLEAN_04468	GB12795-PA
CG30178	ENSANGP00000010988	Bmb001188	GLEAN_15221	GB19612-PA
CG10473	ENSANGP00000010532	Bmb018999	GLEAN_14271	GB15209-PA
CG11968	ENSANGP00000018255	Bmb014799	GLEAN_10924	GB17040-PA
CG3210	ENSANGP00000013913	Bmb002986	GLEAN_14137	GB10032-PA
CG2245	ENSANGP00000017698	Bmb018264	GLEAN_06746	GB17967-PA
CG31990	ENSANGP00000016613	Bmb012923	GLEAN_14750	GB12398-PA
CG9748	ENSANGP00000017541	Bmb005805	GLEAN_13328	GB19873-PA
CG15481	ENSANGP00000017010	Bmb019304	GLEAN_09968	GB17566-PA
CG12532	ENSANGP00000013886	Bmb029030	GLEAN_15061	GB16141-PA
CG1821	ENSANGP00000021277	Bmb001618	GLEAN_08311	GB18564-PA
CG3645	ENSANGP00000002056	Bmb014202	GLEAN_10522	GB13675-PA
CG1836	ENSANGP00000017457	Bmb024488	GLEAN_15662	GB11667-PA
CG12081	ENSANGP00000010968	Bmb039282	GLEAN_08474	GB10960-PA
CG31613	ENSANGP00000015258	Bmb028558	GLEAN_16050	GB14620-PA
CG4800	ENSANGP00000021085	Bmb017358	GLEAN_14289	GB16412-PA
CG12275	ENSANGP00000021717	Bmb033626	GLEAN_07928	GB15443-PA
